# Supplementary material for: Microbiota promotes recruitment and pro-inflammatory response of caecal macrophages during E. tenella infection
Source: Gut Pathog. 2023 Dec 14;15:65. doi: 10.1186/s13099-023-00591-8 (PMC10720127; doi:10.1186/s13099-023-00591-8)
Supplement: Supplementary file 4 — Additional file 4: Table S1. List of primers used for Fluidigm. [file 13099_2023_591_MOESM4_ESM.xlsx]

## Sheet: Feuil1
Gene	Accesion number	Forward sequence	Reverse sequence
GAPDH	NM_204305	CCACAACATACTCAGCACCTGC	GTCCTCTGGCAAAGTCCAAG
G10 (BUD31)	416492	AACAGCCTCTGCATCCACAGT	TCAAGGAAGGGTACGCTGACA
B2M	NM_001001750	GAGCCGCAGGTCTACAAGTG	CAGAATTCTTCAGACCGTGCTC
ACOD1	NM_001030821.2	CCTGCTGTGATGGCTCTCTC	GTTGGTGGGTGAAACCTTTTGG
CCL20	NM_204438	GGCACAAAGCAACCAAGATT	GGATTTACGCAGGCTTTCAG
CCR2	NM_001045835.1	ATGCCAACAACAACGTTTGA	TGTTGCCTATGAAGCCAAA
CCR5	NM_001271141.1	GTGGTCAACTGCAAAAAGCA	GCCCGTTCAACTGTGTCG
CCR6	NM_001398176.1	TGTGGGCATCGGCTATTTTA	GCAGCAGTGATTTCAGGACA
CCR7 (CD197)	NM_001198752.2	CATGGACGGCGGTAAACAG	CATGGACGGCGGTAAACAG
CCR8	NM_001030991.2	CTTGGCGCTGAAACATAAGC	GAAATGGAAATCCGCCAGCAAG
CD14	NM_001139478.1	GGACGACTCCACCATTGACAT	GGAGGACCTCAGGAACCAGAA
CD150 (SLAMF1)	XM_040652535.1	CCAACTACAAGCCGGGAGAG	ACACGGGCTCATACACTTCC
CD180	XM_003642909.4	CACCCGCATAGTGGATGCAA	ATCTGACACCTCGTCAGGTCCA
CD25	NM_204596.1	ACCAACCCATCGCTTCTCAG	GGGCATTTATCTGCCCCTGT
CD38	NM_001201388.2	TGGGTCAATAGAAGCGGGAG	CTGAGCAGGAATCGCTTTGGG
CD40	NM_204665.2	TGCACACCCTGTGAGAATGG	AGTGTTGTGCGTTGCGTTTC
CD44	NM_204860.4	ACGAGGAGCAAAGCATGTGA	GTGAGCCGTCCTCATTGTCA
CD74	NM_001001613.1	GTGCTATGGACTGGCAGGATTTTG	CGGATGGACACCACCGAAAC
CD80	NM_001079739.1	CAGCAAGCCGAACATAGAAAGA	AGCAAACTGGTGGACCTGAGAA
CD86	XM_015293509.2	TTGTCTCAGTGCCGCTAGTC	ACTGACACTCTGGCTGGTAGAT
CD98 (SLC7A5 )	NM_001030579.3	TGATTCACCCGAGGCTTCTC	GCTCTGGCTTCTTGTAACGC
CLEC17A	XM_040694501.1	ATGACTTCAGGCCGGCATCC	TTGTAGCCACGATCCAACCC
COLEC12	NM_001039599.1	TGCCTGAGGCTAACGGTTG	ATGATAACCAAGCGCGATGC
PTGS2	NM_001167718.2	CTGCTCCCTCCCATGTCAGA	CACGTGAAGAATTCCGGTGTT
CSF1	NM_001193295.3	GCGACTCTGTCTGCTACGTG	CGAAGGTCTCCTTGTTCTGC
CSF1-R	NM_001321517.1	AGCTCTCACCTGGAACCAAC	AGGCTTCTCTTGTCCTTCAACC
CSF3	NM_205279.1	ATTCGCTGCTGGGTAAGGAG	AAATAGGAGCTCAGCGTGGG
CSF3R (CD114)	NM_001030898.3	GAAGAACGGGAGGGTGAAGC	CTGTGACGGTGGAGATGGTC
CX3CR1	XM_418820.6	GGCTGTCTCGGACCTTCTTT	TTGCAGGGGATAGTGCCAAG
CXCL13	NM_001348657.1	GTGTGTCAAAGTGACTGCCC	TTCCTCCGGCAGTGAATACC
CXCLI1 (K60/IL8L1)	NM_205018.2	TGGCAGAGAAGTGTGTCTGG	TAGGAGGCAGGAGGAAATGA
CXCLI2 (IL8L2/IL8)	NM_205498	GCTCTGTCGCAAGGTAGGAC	GGCCATAAGTGCCTTTACGA
DEC205	NM_001037836.1	ATTCAGGCAAGTTGGGGCAG	TCCAAACGAAACCTCCGTGT
FLT3	XM_003640612.4	TTTGGACAGGTTCTCGGCTC	CTCCCGCCTTGCTAATTCCA
GLUL	NM_205493.1	GCCAGTCTGCAGACACAAATCT	GCCAGCCAAACGGATGAC
HIF1a	NM_204297.1	ACGTGTAAAGGCGTGCAAAA	CGTGAGTTGGGGTAGTCCAC
IFNAR1	XM_025143393.1	AGCAGAGAGGAATGCATCGG	GCTCCGAAGCCCTCTATGTT
IFNAR2	NM_204858.1	GTAGCCACAGTAACTGGAAGA	CAGTGGACACAGGAACTGAGA
IFNB	NM_001024836.2	TCCTGCAACCATCTTCGTCA	CACGTCTTGTTGTGGGCAAG
IFNGR1	NM_001130387.2	TCGGCCTTGGATGAGAGAGA	TTGTGTACTCCAAGCCTGCG
IFNGR2	NM_001008676.3	ACCCGTATCACCCAGACTGA	GGAGGCCCTATGGTAGTGTTT
IL10	NM_001004414.4	CATGCTGCTGGGCCTGAA	CGTCTCCTTGATCTGCTTGAT
IL12P40	NM_213571.2	CTGTGGCTCGCACTGATAAA	GTGCTCCAGGTCTTGGGATA
IL15	NM_204571.1	CTTGTCCATAGGTTTCCGAG	GAGTTTTGTGTTGGCTGTGC
IL18	XM_015297948.4	CACTGTTACAAAACCACCGC	CTTAAAAGCCTTGGAGCTGC
IL1b	NM_204524.2	AGGCTCAACATTGCGCTGTA	CTTGTAGCCCTTGATGCCCA
IL4R	XM_015294507.3	TCCATCACTCCAGTCACTCC	AGCAGCAACCAGAAAAGGCTAC
IL6	NM_204628	GCTTCGACGAGGAGAAATGC	GCCAGGTGCTTTGTGCTGTA
IRF4	NM_204299.2	TGGTTGTCAGGTGACAGGAAC	ATGTGGAGCCGACAATCTGAC
LY86	NM_001004399.1	CTCTGTAGCCCACTTTTCGC	TCTGTTTTGGCTCTCGCCTC
LY96	XM_040665898.1	AAGCATCCCACCCAATACCG	GCGTGCCAGATGGATTTGTTC
MARCO	NM_204736.1	ACAACCGTGCTATCTCTGCC	TGCATTCCACGTTGTCAAGC
MERTK	NM_204988.1	TGTGGAAGGATGGCAGGGAG	GCACGGATGCTGAATGTAGAGG
MRC1L-B	NM_001319013.2	CGTTCCGGTGGATAGATGGAAG	GGGAGCAATACTTGGACGAA
MYD88	NM_001030962.5	CGTGCCAAAGACTTCAGAGC	ACCATCCTCCGACACCTTCTT
NOS2	NM_204961.2	GCGTGTCCTTTCAACGGCT	CCAGTCCCATTCTTCTTCCA
NOTCH2	NM_001252033.1	AGAGGTCATTGGCACGAGGG	ACTGGGTCTTCGGTGGTAAC
ODC	NM_001167766.1	CCATCCGAAAGCCAAGTTAGTG	ACTCCCACAATGGCAAGGTC
PLA2R1	NM_206983.1	CGAGTTGTCCAGAGGGATGG	GCCGATGGGCAGAAATAACC
PPARg	XM_015292933.2	GGGCGATCTTGACAGGAA	GCCTCCACAGAGCGAAAC
RANTES (CCL-5)	NM_001045832.1	CCCTCTTCCCTCAAGCCTCTT	GGGGCAGCTTCCGTACACTAT
SOCS1	NM_001137648.1	CACGCACTTCCGAACCTTTC	ACTTCAGCTTCTCATGGGCG
SOD1	NM_205064.1	CCAAAAGATGCAGATAGGCACG	GCAGTGTGGTCCGGTAAGAG
SOD2	NM_204211.1	TGCAAGGAACAACAGGTCTC	CTCCCAGTTGATCACATTCCAG
STAT3	NM_001030931.4	AAGGGTGACCCAATTGTCCA	TGTTAAACTTCCGGGACCCCC
STAT6	XM_025145654.1	CCTGATTTCCGTGCACGATG	CCTGATTTCCGTGCACGATG
TGFB1	NM_001318456.1	AGGATCTGCAGTGGAAGTGGAT	CCCCGGGTTGTGTTGGT
TIMD4	XM_418820.6	CACAGCCCGAAGTGACTACT	TGAAGTGTGGTTGGCTCTGG
TLR1	NM_001007488.4	TGAGCTTCATGACCAGCCGT	TGGTTGTTTTGTAGGTCCACT
TLR15	NM_001037835.1	AGCTGAACTGCTGCCACATTT	TTTCCTCTGTTCTTCTTTGTCTGAATC
TLR2	NM_204278.1+ NM_001161650.2	GCCTGTCTTTCATGCGATGC	CGTGATTTTGCCTGTGAGCC
TLR21	NM_001030558.2	CAGTATCTCACAGGCGGAGG	TGCGAGGTTGGATGTCAGAG
TLR4	NM_001030693.1	ACCTCAATGCGATGCACTCT	AGTCCGTTCTGAAATGCCGT
TLR5	NM_001024586.1	TGTGTTGTGACCAGGCAGTT	AATCTTCAGGCCAACGCAGA
TLR7	NM_001011688.2	GCACACCGGAAAATGGTACATC	TCCCTCTGGGGACTTCCTTG
TNFa	MF000729	CGCTCAGAACGACGTCAA	GTCGTCCACACCAACGAG
TNFSF10 (TRAIL)	NM_204379.2	CGTCCCCGCACATAGATTAC	AATAGAAGCCTGTCTGGGGC
TNFSF13B (BAFF)	NM_204327.2	CATGGATTGCACCTCGGAAG	CACGGATTTCATCGCTGCTC
VEGFA	NM_001110355.1	GTCACGATGGAGATCGCAAG	TTCTCCTCTCTGAGCAAGGC
ZBTB46	XM_015296613.2	CTGGACCTGTGGAAGAGGAAAC	CGGTAGTGGGAGGCAATCTC
